# Supplementary material for: Obesity, Inflammation, and Mortality in COVID-19: An Observational Study from the Public Health Care System of New York City
Source: J Clin Med. 2022 Jan 26;11(3):622. doi: 10.3390/jcm11030622 (PMC8836690; doi:10.3390/jcm11030622)
Supplement: Supplementary file 1 [file jcm-11-00622-s001.zip]

Archive with 1 entries (1 files):
- jcm-1534321-supplementary.pdf
